# Supplementary material for: A Unique Trimeric Assembly of Human Dishevelled 1 PDZ Domain in Crystal: Implication of Homo- and Hetero-Oligomerization During Wnt Signaling Process
Source: Molecules. 2025 Aug 29;30(17):3538. doi: 10.3390/molecules30173538 (PMC12430135; doi:10.3390/molecules30173538)
Supplement: Supplementary file 1 [file molecules-30-03538-s001.zip]

Archive with 1 entries (1 files):
- molecules-3762729-supplementary.pdf
